# Supplementary material for: Dihydrogeodin from Fennellia flavipes Modulates Platelet Aggregation via Downregulation of Calcium Signaling, αIIbβ3 Integrins, MAPK, and PI3K/Akt Pathways
Source: Mar Drugs. 2025 May 17;23(5):212. doi: 10.3390/md23050212 (PMC12112792; doi:10.3390/md23050212)
Supplement: Supplementary file 1 [file marinedrugs-23-00212-s001.zip]

Archive with 1 entries (1 files):
- marinedrugs-3599379-supplementary.pdf
